# Supplementary material for: A Novel Densovirus Isolated From the Asian Tiger Mosquito Displays Varied Pathogenicity Depending on Its Host Species
Source: Front Microbiol. 2019 Jul 5;10:1549. doi: 10.3389/fmicb.2019.01549 (PMC6624781; doi:10.3389/fmicb.2019.01549)
Supplement: Supplementary file 2 [file Table_2.XLS]

## Sheet: Sheet1
Supplementary Table S1.The sequences of primers used in the RT-PCR and Race analysis
Supplementary table S1-1. Primers used for RACE
Species	Gene	5’ Race primers:	Sequences(5’-3’)	3’ Race primers:	Sequences(5’-3’)
AalDV-7	NS	NS5'P	ATTTCCCAGCTTCCTGAGCC	NS3'P	ATAACGGGTCACAGGCAAGCA
		NS5'NP	GAGAGCCCTGGTTGTTGGTT	NS3'NP	ACAGGAGGAAACAGCACAAG
	VP	VP5'P	TTCTCCTTGGTCCCACATTG	VP3'P	TTGCTAACGGGAACGACAAA
		VP5'NP	CTGCGCCTCGTTTTCGTTTT	VP3'NP	ATGCATGTAGCACAACCACA
Supplementary Table S1-2. PCR programs and primers for qPCR
Species	Gene	Primer	Sequences （5’-3’）	PCR Size(bp)	PCR condition annealing temperature （Ta） and cycles（C）	Usage of primer
AalDV-7	MDVs NS1	NSF	ATAACGGGTCACAGGCAAGCA	652	55℃,30	PCR
		NSR	GTTTCGATACCGTAACGGATGC
AalDV-7	MDVs NS1	NSqF	CAGGAGGAAACAGCACAAGA	148	55℃,40	Quantitation of gene expression
		NSqR	GTTTCGATACCGTAACGGATGC
Aedes albopictus	Aalrps7	Aalrps7F	CTGATGCGTTCGAGGGTCAA	415	55℃,30	PCR
		Aalrps7R	ACGCTCACCAATGAACACGA
Aedes aegypti	Aaerps7	Aaerps7F	GGGACAAATCGGCCAGGCTATC	406	55℃,30	PCR
		Aaerps7R	TCGTGGACGCTTCTGCTTGTTG
Culex quinquefasciatu	Cquactin	CxActinF	CCGTCTTCCCATCCATCGTTGG	272	55℃,30	PCR
		CxActinR	CATCTTCTCGCGGTTAGCCTTG
AalDV-7	NS-VP transcript	RTF	CAAGCGCCGAGTTTCATCAC	2404	55℃,35	RT-PCR
		RTR	TCATACGGCATACATGTTAC
