# Supplementary material for: A Novel Densovirus Isolated From the Asian Tiger Mosquito Displays Varied Pathogenicity Depending on Its Host Species
Source: Front Microbiol. 2019 Jul 5;10:1549. doi: 10.3389/fmicb.2019.01549 (PMC6624781; doi:10.3389/fmicb.2019.01549)
Supplement: Supplementary file 3 [file Table_3.XLS]

## Sheet: Sheet1
Supplementary Table S2. The virues used for phylogenetic analysis
Virus	Accession number
Aedes aegypti densovirus (AaeDV)	M37899
Aedes albopictus densovirus-1 (AalDV-1, AalDNV or AaPV)	X74945
Aedes albopictus densovirus-2 (AalDV-2 or C6/36 DNV）	AY095351
Aedes albopictus densovirus-3 (AalDV-3 or APeDNV)	AY310877
Aedes albopictus densovirus-5 (AalDV-5)	KX603698
Aedes albopictus densovirus-7 (AalDV-7)	MK182384
Culex pipiens pallens densovirus (CppDV)	EF579771
Culex pipiens pallens densovirus strain XJ0545 (CppDV-XJ0545)	EF579764
Culex pipiens pallens densovirus strain GZWN1 (CppDV-GZWN1)	EF579757
Anopheles gambiae densonucleosis virus (AgDV)	NC_011317
Haemagogus equinus densovirus (HeDV)	AY605055
Casphalia extranea densovirus (CeDV)	AF375296
Bombyx mori densovirus -1 (BmDV)	AY033435
Galleria mellonella densovirus (GmDV)	NP_899650
Diatraea saccharalis densovirus (DsDV)	AF036333
Junonia coenia densovirus (JcDV)	AGO32180
Mythimna loreyi densovirus (MlDV)	NP_958099.1
Dendrolimus punctatus densovirus (DpDV)	YP_164339
Sibine fusca densovirus (SfDV)	YP_006576512.1
Penaeus stylirostris penstyl densovirus -1 (PstDV-1)	AF273215
Blattella germanica densovirus- 1 (BgDV-1)	AAO38887
Penaeus monodon hepan densovirus -1 (PmoHDV-1)	YP_271915.1
Penaeus monodon penstyl densovirus- 2 (PmoPDV-2)	AAM93906.1
Penaeus chinensis hepan densovirus (PchDV)	YP_271915.1
Fenneropenaeus chinensis hepan densovirus (FchDV)	YP_003799994.1
Porcine parvovirus (PPV)	AAS93262.1
Aleutian mink disease virus (ADV)	ADB55714.1
