# Supplementary material for: A Novel Densovirus Isolated From the Asian Tiger Mosquito Displays Varied Pathogenicity Depending on Its Host Species
Source: Front Microbiol. 2019 Jul 5;10:1549. doi: 10.3389/fmicb.2019.01549 (PMC6624781; doi:10.3389/fmicb.2019.01549)
Supplement: Supplementary file 4 [file Table_4.XLS]

## Sheet: Sheet1
Supplementary Table S3.The sublethal effects of the AalDV-7 on Ae.aegypti, Ae. albopictus and Cx. quinquefasciatus larvae
Group	Ae.aegypti					Ae. albopictus					Cx. quinquefasciatus
	Age at pupation（Day±SD）	Pupation（%±SD）	Age at emergence（Day±SD）	Emergence（%±SD）		Age at pupation（Day±SD）	Pupation（%±SD）	Age at emergence（Day±SD）	Emergence（%±SD）		Age at pupation（Day±SD）	Pupation（%±SD）	Age at emergence（Day±SD）	Emergence（%±SD）
Control	6.17±0.16 a	88.75±2.06 a	8.06±0.22 a	98.07±2.60 a		6.23±0.13 a	90.50±4.65 a	8.36±0.16 a	97.54±1.00 a		6.66±0.39 a	81.33±7.57 a,b	8.09±0.33 a	93.73±5.69 a
108geq/ml	6.00±0.15 a	93.25±5.06 a	7.88±0.20 a	98.14±0.48 a		6.00±0.14 a	94.25±2.22 a	8.19±0.13 a	98.42±2.48 a		6.52±0.22 a	84.67±6.11 b	7.99±0.39 a	92.26±3.06 a
109geq/ml	6.05±0.20 a	73.25±6.90 b	7.99±0.16 a	91.03±7.50 b		6.12±0.18 a	69.75±5.62 b	8.21±0.11 a	75.10±3.76 b		6.68±0.14 a	74.00±9.17 a,c	8.27±0.41 a	95.90±4.90 a
1010geq/ml	5.95±0.11 a	65.5±1.91 b	7.85±0.13 a	87.50±5.71b		N	N	N	N		6.90±0.26 a	70.67±6.11 c	8.46±0.38 a	92.62±4.02 a
1011geq/ml	N	N	N	N		N	N	N	N		6.79±0.24 a	58.67±2.31 d	8.20±0.10 a	83.10±5.36 b
Note: N means viral titer higher than LD50.The age at pupation and emergence, the rate of pupation and emergence were calculated from three independent (biological) replicates (n=100 per replicate). Means within the same column with different letters are significantly different (P ≤ 0.05).
