# Supplementary material for: A Novel Densovirus Isolated From the Asian Tiger Mosquito Displays Varied Pathogenicity Depending on Its Host Species
Source: Front Microbiol. 2019 Jul 5;10:1549. doi: 10.3389/fmicb.2019.01549 (PMC6624781; doi:10.3389/fmicb.2019.01549)
Supplement: Supplementary file 5 [file Table_5.XLS]

## Sheet: Sheet1
Supplementary Table S4. Inﬂuence of post-exposure temperature on the bioactivity of AalDV-7 to mosquito larvae
Species	Temperature (°C)	No.(n=100 per group)	LD50（95% CI）	Coefficienta
Ae. albopictus	20	100	109.92（109.69-1010.18）
	28	100	109.48（109.26-109.69）	2.75 (28°C VS 20°C)
	32	100	109.86（109.62-1010.13）	-2.4 (32°C VS 28°C)	1.15 (32°C VS 20°C)
Ae. aegypti	20	100	1010.69（1010.31-1011.26）
	28	100	1010.56（1010.17-1011.15）	1.35 (28°C VS 20°C)
	32	100	1010.87（1010.47-1011.50）	-2.04 (32°C VS 28°C)	-1.51(32°C VS 20°C)
Cx. quinquefasciatus	20	100	1011.54（1011.11-1012.17）
	28	100	1011.15（1010.58-1012.18）	2.45(28°C VS 20°C)
	32	100
a: Ratio of higher to lower LD50 value for 8℃, 4℃ and 12℃ differences in temperature. A negative coefﬁcient indicates a higher LD50 at the higher temperature.
