# Supplementary material for: A Novel Densovirus Isolated From the Asian Tiger Mosquito Displays Varied Pathogenicity Depending on Its Host Species
Source: Front Microbiol. 2019 Jul 5;10:1549. doi: 10.3389/fmicb.2019.01549 (PMC6624781; doi:10.3389/fmicb.2019.01549)
Supplement: Supplementary file 6 [file Table_6.XLS]

## Sheet: Sheet1
Supplementary Table S5. The inﬂuence of storage temperature on the bioactivity of AalDV-7 to mosquito larvae
Temprature	Time	Species
		Ae. albopictus			Ae. aegypti			Cx. quinquefasciatus
		LD50（95% CI）	Coefficient		LD50（95% CI）	Coefficient		LD50（95% CI）	Coefficient
28℃	1d	109.48（109.26-109.69）			1010.56（1010.17-1011.15）			1011.15（1010.58-1012.18）
30℃	180d	109.72（109.51-109.95）	-1.74(30℃ VS 28℃)		1010.90（1010.57-1011.30）	-2.18(30℃ VS 28℃)		1011.29（1010.79-1012.06）	-1.38(30℃ VS 28℃)
40℃	1 month	1010.02（109.81-1010.27）	-3.47(40℃ VS 28℃)		1011.07（1010.68-1011.61）	-3.24(40℃ VS 28℃)		1011.58（1011.07-1012.40）	-2.69(40℃ VS 28℃)
50℃	10d	1010.45（1010.16-1010.84）	-9.33(50℃VS 28℃)		1011.39（1010.91-1012.11）	-6.76(50℃VS 28℃)		1011.62（1011.06-1012.56）	-2.95(50℃VS 28℃)
60℃	1h	1010.84（1010.50-1011.34）	-22.91(60℃ VS 28℃)		1011.95（1011.39-1012.87）	-24.55(60℃ VS 28℃)		1011.93（1011.34-1012.95）	-5.89(60℃ VS 28℃)
