# Supplementary material for: A Novel Densovirus Isolated From the Asian Tiger Mosquito Displays Varied Pathogenicity Depending on Its Host Species
Source: Front Microbiol. 2019 Jul 5;10:1549. doi: 10.3389/fmicb.2019.01549 (PMC6624781; doi:10.3389/fmicb.2019.01549)
Supplement: Supplementary file 7 [file Table_7.XLS]

## Sheet: Sheet1
Supplymentary Table S6. Vertical transmission assays
Species	Viral dose	F0 adults infection Rate（%）（positive/total)	Number F1 larvae number	Pools number（positive/total）	minimal filial infection rate (MFIR)(95%CI)
Ae. albopictus	109geq/ml	66.67%(16/24)	160	8/16	5.00%(1.61%-8.40%)
Ae. aegypti	1010geq/ml	78.13%(25/32)	250	20/25	8.00%(4.63%-11.37%)
Cx. quinquefasciatus	1010geq/ml	31.82%(7/22)	140	10/14	7.14%(2.86%-11.42%）
